# Supplementary material for: Twenty Years Later: A Comprehensive Review of the X Chromosome Use in Forensic Genetics
Source: Front Genet. 2020 Sep 17;11:926. doi: 10.3389/fgene.2020.00926 (PMC7527635; doi:10.3389/fgene.2020.00926)
Supplement: Supplementary file 2 [file Table_2.xlsx]

## Sheet: Table S2. X-STR Population data
Supplementary table 2. Compilation of X-STR population data available.
Country/population	Population groups	Samples/N	Males	females	X-STR system used	DXS101	DXS337	DXS981 (STRX1)	DXS1214	DXS2500	DXS6789	DXS6793	DXS6795	DXS6797	DXS6799	DXS6800	DXS6801	DXS6803	DXS6804	DXS6807	DXS6808	DXS6809	DXS6810	DXS6854	DXS7129	DXS7130	DXS7132	DXS7133	DXS7423	DXS7424	DXS8377	DXS8378	DXS9895	DXS9898	DXS9902	DXS9907	DXS10011	DXS10074	DXS10075	DXS10076	DXS10077	DXS10078	DXS10079	DXS10101	DXS10102	DXS10103	DXS10106	DXS10134	DXS10135
Africa	Equatorial Guinea and Malawi	135	62	73	17 X-STRs in-house						√				√	√	√	√		√		√					√	√	√			√		√	√				√				√
Albania	General	110	110	0	Investigator Argus X-12 kit																						√		√			√						√					√	√		√		√	√
Algeria	Northwest	210	104	106	12 X-STRS in-house	√					√					√	√					√					√			√	√	√					√
Algeria	Northwest	210	104	106	21 X-STRS in-house	√					√					√	√					√					√		√	√	√	√					√	√					√	√		√		√	√
Angola	General	74	74	0	10 X-STRs in-house	√					√											√					√		√		√	√		√
Argentina	Basque descendent, Basque admixed	344	120	224	Decaplex-GHEP-ISFG						√											√					√	√	√			√		√	√
Argentina	Buenos Aires	383	192	191	Decaplex-GHEP-ISFG						√											√					√	√	√			√		√	√
Argentina	Buenos Aires	212	99	113	3 X-STRs in-house	√										√															√
Argentina	Córdoba	132	66	166	Decaplex-GHEP-ISFG						√											√					√	√	√			√		√	√
Argentina	Entre Rios	28	14	14	Decaplex-GHEP-ISFG						√											√					√	√	√			√		√	√
Argentina	General	200	100	100	Decaplex-GHEP-ISFG						√											√					√	√	√			√		√	√
Argentina	General	457	0	457	Investigator Argus X-12 kit																						√		√			√						√					√	√		√		√	√
Argentina	Misiones	44	22	22	Decaplex-GHEP-ISFG						√											√					√	√	√			√		√	√
Argentina	Northeast	393	208	185	Decaplex-GHEP-ISFG						√											√					√	√	√			√		√	√
Argentina	Rio Negro	46	23	23	Decaplex-GHEP-ISFG						√											√					√	√	√			√		√	√
Argentina	Salta	178	78	100	Investigator Argus X-12 kit																						√		√			√						√					√	√		√		√	√
Argentina	Santa Cruz, Mendoza, Rio Negro, La Pampa, Buenos Aires, Cordoba	547	0	547	Investigator Argus X-12 QS Kit																						√		√			√						√					√	√		√		√	√
Argentina	Toba, Colla	72	72	0	Decaplex-GHEP-ISFG						√											√					√	√	√			√		√	√
Argentina	Wichí, Mocoví	126	71	55	Decaplex-GHEP-ISFG						√											√					√	√	√			√		√	√
Austria	Innsbruck and surrounding areas	323	109	214	3 X-STRs in-house	√										√															√
Bangladesh	Bengali	209	102	107	Investigator Argus X-12 kit																						√		√			√		√				√					√	√		√		√	√
Belarus	General	180	180	0	4 X-STRs in-house	√																							√		√
Belarus	General	783	360	423	19 X-STRs in-house																						√	√	√	√	√	√	√					√	√				√	√		√		√	√
Bosnia and Herzegovina	General	154	86	68	14 X-STRs in-house	√					√							√								√	√	√	√	√		√			√
Brazil	Alagoas, Rio de Janeiro	746	423	323	5 X-STRs in-house	√																								√								√	√				√
Brazil	Bauru	90	n/a	n/a	5 X-STRs in-house	√															√			√			√			√
Brazil	Belém do Pará	324	182	142	11 X-STRs in-house						√					√										√	√	√	√				√	√			√
Brazil	General	2234	1355	879	12 X-STR in-house						√					√										√	√	√	√				√	√			√
Brazil	Japanese descendent	232	102	130	12 X-STRs in-house						√					√										√	√	√	√				√	√			√
Brazil	Mato Grosso	274	174	100	Decaplex-GHEP-ISFG						√											√					√	√	√			√		√	√
Brazil	Mato Grosso do Sul	200	100	100	Decaplex-GHEP-ISFG						√											√					√	√	√			√		√	√
Brazil	Natives, Rio Grande do Sul	331	331	0	11 X-STRs in-house						√					√										√	√	√	√				√	√			√
Brazil	Paraná	206	103	103	Decaplex-GHEP-ISFG						√											√					√	√	√			√		√	√
Brazil	Paraná	800	401	399	Decaplex-GHEP-ISFG						√											√					√	√	√			√		√	√
Brazil	Rio de Janeiro	263	129	134	6 X-STRs in-house															√								√	√	√	√	√
Brazil	Rio de Janeiro	110	55	55	Decaplex-GHEP-ISFG						√											√					√	√	√			√		√	√
Brazil	Rio de Janeiro, São Paulo, General	344	0	344	Investigator Argus X-12 QS Kit																						√		√			√						√					√	√		√		√	√
Brazil	Rio Grande do Sul	265	141	124	14 X-STRs markers - 2 multiplexes	√					√					√	√			√		√						√	√	√	√	√		√
Brazil	Santa Catarina	184	112	72	Decaplex-GHEP-ISFG						√											√					√	√	√			√		√	√
Brazil	São Paulo	204	102	102	Decaplex-GHEP-ISFG						√											√					√	√	√			√		√	√
Brazil	São Paulo	243	134	109	5 X-STRs in-house	√															√			√			√			√
Brazil	Vitória	224	77	147	Decaplex-GHEP-ISFG						√											√					√	√	√			√		√	√
Cabo Verde	Immigrant population of Lisboa	149	95	54	Investigator Argus X-12 kit																						√		√			√						√					√	√		√		√	√
China	Aksu Uygur	500	229	271	AGCU X19 STR kit	√					√											√					√		√	√		√						√	√				√	√		√		√	√
China	Beijing Han	400	200	200	4 X-STRs in-house										√	√											√								√
China	Beijing Han	1247	592	655	Goldeneye DNA ID System 17X kit						√		√			√	√	√		√							√			√		√			√													√
China	Chengdu Han	245	118	127	2 X-STRs in-house			√			√
China	Daur	138	75	63	10 X-STRs in-house	√					√				√				√							√	√	√	√			√
China	Dongxiang, Tu, Salar, Bonan	428	209	219	10 X-STRs in-house						√				√				√							√	√	√	√	√		√
China	Eastern Han, Mongol	541	316	225	Investigator Argus X-12 kit																						√		√			√						√					√	√		√		√	√
China	Gelao	513	248	265	AGCU X19 STR kit	√					√											√					√		√	√		√						√	√				√	√		√		√	√
China	General	90	80	10	4X-STRs in-house	√		√																							√
China	Guangdong Han	511	399	112	10 X-STRs in-house	√		√			√						√					√					√	√		√
China	Guangdong Han	360	191	169	12 X-STRs in-house						√			√				√	√				√			√							√					√				√
China	Guangdong Han, Xinjiang Uygur,Inner-Mongolia Mongol	890	484	406	9 X-STRs in-house															√		√		√					√		√	√			√
China	Guangdong Han, Xinjiang Uygur, Kazakh	1251	670	581	15 X-STRs in-house	√		√			√					√	√					√					√	√		√				√				√	√				√
China	Guanzhong Han	474	252	222	AGCU X19 STR kit	√					√											√					√		√	√		√						√	√				√	√		√		√	√
China	Guanzhong Han, Xinjang Kazakh	1005	574	431	12 X-STRs in-house										√	√		√	√	√				√					√		√	√			√
China	Guizhou Bouyei	353	188	165	AGCU X19 STR kit	√					√											√					√		√	√		√						√	√				√	√		√		√	√
China	Guizhou Han	206	102	104	AGCU X19 STR kit	√					√											√					√		√	√		√						√	√				√	√		√		√	√
China	Guizhou Sui	400	195	205	AGCU X19 STR kit	√					√											√					√		√	√		√						√	√				√	√		√		√	√
China	Han	535	340	195	3 X-STRs in-house			√										√				√
China	Han	827	500	327	5 X-STRs in-house			√			√							√				√					√
China	Han	214	105	109	3 X-STR in-house					√															√
China	Han	120	120	0	19 X-STRs in-house			√						√	√	√	√	√	√									√			√		√	√							√	√
China	Han, Hui, Uygur, Mongolian, Tibetan	500	250	250	16 X-STRs in-house						√		√			√		√		√			√				√			√		√			√													√
China	Han, Tibetan, Uighur, Hui	932	631	301	19 X-STRs in-house	√					√											√					√		√	√		√						√	√				√	√		√		√	√
China	Han, Uygur, Kazakh, Mongol	1522	876	646	26 X-STRs in-house	√		√			√				√	√	√	√	√	√		√		√			√	√	√	√	√	√		√	√			√	√				√
China	Han, Yi, Zhuang	815	411	404	9 X-STRs in-house						√			√																			√										√
China	Hong Kong	500	250	250	Mentype Argus X-UL																						√		√			√
China	Hui	231	131	100	ZJGA-X12 STR kit	√		√			√																	√	√	√		√
China	Hunan Han	508	508	0	Goldeneye DNA ID System 17X kit						√		√			√	√	√		√							√			√		√			√													√
China	Inner Mongolia Mongol, Ewenki, Oroqen, Daur	394	n/a	n/a	9 X-STRs in-house	√					√				√				√								√	√	√			√
China	Kazak	300	149	151	AGCU X19 STR kit	√					√											√					√		√	√		√						√	√				√	√		√		√	√
China	Kazakh, Mongolian, Tibetan	518	259	259	Goldeneye DNA ID System 17X kit						√		√			√	√	√		√							√			√		√			√													√
China	Kyrgyz and Kizilsu Han	982	519	463	AGCU X19 STR kit	√					√											√					√		√	√		√						√	√				√	√		√		√	√
China	Li, Hui, Tibetan, Han	712	n/a	n/a	AGCU X19 STR kit	√					√											√					√		√	√		√						√	√				√	√		√		√	√
China	Liangshan Yi	331	133	198	AGCU X19 STR kit	√					√											√					√		√	√		√						√	√				√	√		√		√	√
China	Luoba Tibetan	93	40	53	10 X-STRs in-house	√					√				√				√								√	√	√	√		√
China	Macau	68	46	22	Decaplex-GHEP-ISFG						√											√					√	√	√			√		√	√
China	Manchu	772	514	258	Investigator Argus X-12 kit																						√		√			√						√					√	√		√		√	√
China	Mongol	100	47	53	10 X-STRs in-house	√					√				√				√								√	√	√	√		√
China	Neimengu Ewenke	98	53	45	10 X-STRs in-house	√					√				√				√								√	√	√	√		√
China	Northern Han	516	268	248	Investigator Argus X-12 QS Kit																						√		√			√						√					√	√		√		√	√
China	Northern Han, Tibetan	1605	742	863	11 X-STRs in-house								√				√	√									√	√	√		√	√		√
China	Northwest Han	204	94	110	11 X-STRs in-house	√			√		√				√				√								√	√	√	√		√
China	Shaanxi Han	200	100	100	5 X-STRs in-house
China	Shaanxi Han	518	312	206	AGCU X12 STR kit	√		√			√																	√	√	√		√
China	Shandong Han	311	97	214	Goldeneye DNA ID System 17X kit						√		√			√	√	√		√							√			√		√			√													√
China	Shanghai Han	198	106	92	Mentype Argus X-8 kit																						√		√			√						√						√				√	√
China	Shanghai Han	309	200	109	Investigator Argus X-12 kit																						√		√			√		√				√					√	√		√		√	√
China	Shanghai Han	591	293	298	16 X-STRs in-house						√		√			√		√		√			√				√			√		√			√													√
China	She	296	129	167	Goldeneye DNA ID System 17X kit						√		√			√	√	√		√							√			√		√			√													√
China	Shenyang	488	263	225	Investigator Argus X-12 kit																						√		√			√						√					√	√		√		√	√
China	Sichuan Han	303	203	100	Mentype Argus X-8 kit																						√		√			√						√						√				√	√
China	Sichuan Han	201	93	108	AGCU X19 STR kit	√					√											√					√		√	√		√						√	√				√	√		√		√	√
China	Sichuan Tibetan	235	117	118	AGCU X19 STR kit	√					√											√					√		√	√		√						√	√				√	√		√		√	√
China	Taiwan	405	208	197	11 X-STRs in-house															√
China	Tibetan, Uygur	490	490	0	AGCU X19 STR kit	√					√											√					√		√	√		√						√	√				√	√		√		√	√
China	Torghut Mongolian, Jalaid Mongolian	158	103	55	ForenSeq DNA Signature Prep Kit																						√		√			√						√								√			√
China	Uygur	309	78	231	11 X-STRs in-house								√				√	√									√	√	√		√	√		√
China	Uygur	233	94	139	19 X-STRs in-house	√					√											√					√		√	√		√						√	√				√	√		√		√	√
China	Uygur, Northern Han	1250	470	780	11 X-STRs in-house								√				√	√									√	√	√		√	√		√
China	Xinjiang Mongolian	267	156	111	AGCU X19 STR kit	√					√											√					√		√	√		√						√	√				√	√		√		√	√
China	Yunnan Nu	100	51	49	10 X-STRs in-house	√					√				√				√							√	√	√	√			√
China	Zheijiang Han	696	313	383	7 X-STRs in-house	√		√			√																	√		√
China	Zhejiang Han	181	121	60	19 X-STRs in-house	√					√											√					√		√	√		√						√	√				√	√		√		√	√
Colombia	Antioquia	228	114	114	Decaplex-GHEP-ISFG						√											√					√	√	√			√		√	√
Colombia	Bolivar	190	101	89	Decaplex-GHEP-ISFG						√											√					√	√	√			√		√	√
Colombia	Chocó	285	n/a	n/a	Decaplex-GHEP-ISFG						√											√					√	√	√			√		√	√
Colombia	General	114	57	57	17 X-STRs in-house						√				√	√	√	√		√		√					√	√	√			√		√	√				√				√
Colombia	Santander	218	108	110	10 X-STRs in-house	√					√											√					√		√		√	√		√
Costa Rica	General	418	209	209	Decaplex-GHEP-ISFG						√											√					√	√	√			√		√	√
Croatia	Central	177	78	99	Mentype Argus X-8 kit																						√		√			√						√						√				√	√
Croatia	Central	200	100	100	Investigator Argus X-12 kit																						√		√			√		√				√					√	√		√		√	√
Croatia	Eastern, Western	397	249	148	Investigator Argus X-12 kit																						√		√			√		√				√					√	√		√		√	√
Croatia	Northern	202	102	100	Investigator Argus X-12 kit																						√		√			√						√					√	√		√		√	√
Croatia	South	197	99	98	Investigator Argus X-12 kit																						√		√			√						√					√	√		√		√	√
Czech Republic	General	431	234	197	Decaplex-GHEP-ISFG						√											√					√	√	√			√		√	√
Czech Republic	General	523	307	216	Investigator Argus X-12 kit																						√		√			√						√					√	√		√		√	√
Denmark	General	158	104	54	Investigator Argus X-12 kit																						√		√			√						√					√	√		√		√	√
Denmark	General	363	197	166	ForenSeq DNA Signature Prep Kit																						√		√			√						√											√
Denmark	Greenland	148	98	50	Investigator Argus X-12 kit																						√		√			√						√					√	√		√		√	√
France	Britanny	179	179	0	17 X-STRs in-house						√				√	√	√	√		√		√					√	√	√			√		√	√				√				√
Ecuador	General	200	200	0	Decaplex-GHEP-ISFG						√											√					√	√	√			√		√	√
Ecuador	General	150	0	150	Investigator Argus X-12 QS Kit																						√		√			√						√					√	√		√		√	√
Ecuador	Waoranis, Kichwas, Mestizos	139	72	67	Decaplex-GHEP-ISFG						√											√					√	√	√			√		√	√
Egypt	Alexandria	250	250	0	Investigator Argus X-12 kit plus 6 X-STRs in-house																						√		√			√						√					√	√		√		√	√
Egypt	Mansoura	352	192	160	27 X-STRs in-house	√		√			√		√		√	√		√		√		√	√				√	√	√	√	√				√					√	√	√				√
Finland	General	103	59	44	4 X-STRs in-house	√																							√		√
Finland	General	300	200	100	Mentype Argus X-8 kit																						√		√			√						√						√				√	√
Germany	Dresden, Leipzig, Magdeburg, Hamburg	717	439	278	Mentype Argus X-8 kit																						√		√			√						√						√				√	√
Germany	East	565	250	315	1 X-STRs in-house						√
Germany	Freiburg, Dresden, Leipzig	1037	1037	0	Investigator Argus X-12 kit																						√		√			√						√					√	√		√		√	√
Germany	General	517	209	308	1 X-STRs in-house															√
Germany	General	171	127	44	1 X-STRs in-house																																√
Germany	General	564	216	348	1 X-STRs in-house	√
Germany	General	266-566	0-289	140-350	16 X-STRs in-house developed	√					√					√				√							√	√	√	√	√	√	√	√	√
Germany	General	764	394	370	1 X-STRs in-house																									√
Germany	General	498	192	306	2 X-STRs in-house developed													√								√
Germany	General	105	50	55	5 X-STRs in-house	√		√			√																				√
Germany	General	781	781	0	3 X-STRs in-house																																	√	√				√
Germany	General	404	404	0	4 X-STRs in-house																								√																			√
Germany	General	354	354	0	6 X-STRs in-house
Germany	General	700	700	0	Investigator Argus X-12 kit plus 6 X-STRs in-house						√						√					√					√		√			√						√					√	√		√		√	√
Germany	Münster	217	110	107	5 X-STRs in-house	√										√															√	√
Germany	Northeast	205	105	100	10 X-STRs in-house	√														√								√		√	√	√		√			√
Germany	Ulm	323	109	214	3 X-STRs in-house developed	√										√															√
Ghana	Ashanti	243	129	114	11 X-STRs in-house	√										√				√							√	√	√	√	√	√		√
Ghana	Ewe	182	108	74	Mentype Argus X-8 kit																						√		√			√						√						√				√	√
Ghana	General	59	59	0	Mentype Argus X-8 kit																						√		√			√						√						√				√	√
Greece	Central Western, Crete–Cyclades, Thrace–Macedonia	182	121	61	Investigator Argus X-12 kit																						√		√			√						√					√	√		√		√	√
Guinea-Bissau	General	332	332	0	Investigator Argus X-12 kit																						√		√			√						√					√	√		√		√	√
HGDP-CEPH	51 populations	944	n/a	n/a	ForenSeq DNA Signature Prep Kit																						√		√			√						√								√			√
Hungary	General	384	219	165	Mentype Argus X-8 kit																						√		√			√						√						√				√	√
India	Bhil tribe	183	100	83	Investigator Argus X-12 kit																						√		√			√		√				√					√	√		√		√	√
India	General endogamous	749	749	0	10 X-STRs in-house	√					√									√		√					√	√				√
India	General endogamous	749	749	0	11 X-STRs in-house			√								√	√												√	√	√		√	√	√
Iran	Persians, Lurs, Kurds, Azeris	251	127	124	Investigator Argus X-12 kit																						√		√			√		√				√					√	√		√		√	√
Iraq	General	96	96	0	Investigator Argus X-12 kit																						√		√			√						√					√	√		√		√	√
Iraq	Kurdish	208	105	103	5 X-STRs in-house	√										√															√	√
Irland	General	100	100	0	17 X-STRs in-house						√				√	√	√	√		√		√					√	√	√			√		√	√				√				√
Italy	Bologna, Modena, Padova, Ancona, Pisa	556	288	268	7 X-STRs in-house	√					√									√									√								√
Italy	Brescia	130	50	80	Mentype Argus X-UL																						√		√			√
Italy	Calabria	100	25	75	Mentype Argus X-8 kit																						√		√			√						√						√				√	√
Italy	General	200	200	0	Investigator Argus X-12 kit																						√		√			√						√					√	√		√		√	√
Italy	North	200	100	100	12 X-STRs in-house	√					√									√		√					√	√	√	√		√
Italy	North, Sardinia	131	35	96	Mentype Argus X-8 kit																						√		√			√						√						√				√	√
Italy	Northeast	207	118	89	Investigator Argus X-12 kit																						√		√			√						√					√	√		√		√	√
Italy	Perugia, Terni	100	n/a	n/a	6 X-STRs in-house	√					√									√									√		√
Italy	Piedmont	160	80	80	12 X-STRs in-house	√					√					√	√					√					√			√	√	√					√
Italy	Sardinia	516	318	198	Investigator Argus X-12 kit																						√		√			√						√					√	√		√		√	√
Italy	Umbria, Sardinia	200	n/a	n/a	8 X-STRs in-house	√					√									√									√		√							√	√				√
Ivory Coast	Ouangolodougou	125	51	74	Mentype Argus X-8 kit plus 13 X-STRs in-house	√					√					√	√					√					√		√	√	√	√					√	√					√	√		√		√	√
Japan	Aichi Prefecture	99	72	27	1 X-STRs in-house developed																																√
Japan	Fukuoka	93	93	0	Mentype Argus X-8 kit																						√		√			√						√						√				√	√
Japan	General	334	212	122	1 X-STRs in-house developed																																√
Japan	General	95	95	0	4X-STRs in-house	√		√																							√
Japan	General	333	195	138	8 X-STRs in-house	√					√																	√	√	√		√
Japan	General	401	229	172	8 X-STRs in-house									√						√							√				√			√			√
Japan	General	258	144	114	Mentype Argus X-8 kit																						√		√			√						√						√				√	√
Japan	General	494	313	181	Mentype Argus X-8 kit																						√		√			√						√						√				√	√
Japan	General	512	339	173	16 X-STRs in-house	√		√			√					√		√		√		√					√	√	√	√	√		√
Japan	General	569	390	179	Mentype Argus X-8 kit plus 10 X-STRs in-house										√												√		√			√						√	√				√	√	√		√	√	√
Japan	General	546	371	175	18 X-STRs in-house	√		√			√		√			√		√		√		√	√				√	√	√	√	√				√
Japan	General	101	61	40	4 X-STRS in-house
Japan	General	100	61	39	7 X-STRs in-house
Japan	Tokyo	492	283	209	8 X-STRs in-house																						√		√			√						√						√				√	√
Japan	Tokyo	670	438	232	Investigator Argus X-12 kit																						√		√			√						√					√	√		√		√	√
Jews	Mizrahim, Ashkenazim, Sephardim, North African, Chuetas	313	152	161	Investigator Argus X-12 kit																						√		√			√						√					√	√		√		√	√
Jews	Sephardim, North African, Middle Eastern, Ashkenazim, Chuetas	309	149	160	Investigator Argus X-12 kit																						√		√			√		√				√					√	√		√		√	√
Korea	General	357	180	177	9 X-STRs in-house developed						√		√					√									√	√				√	√	√
Korea	General	300	150	150	4 X-STRs in-house																	√								√				√			√
Korea	General	300	150	150	5 X-STRs in-house	√																									√
Korea	General	401	220	181	18 X-STRs in-house	√		√			√			√		√				√			√				√		√		√	√	√	√	√
Korea	Seoul	450	300	150	Mentype Argus X-8 kit																						√		√			√						√						√				√	√
Korea	Seoul	450	300	150	4 X-STRs in-house																																						√			√
Latvia	General	123	78	45	10 X-STRs in-house	√														√								√		√	√	√		√			√
Lithuania	General	110	33	77	Investigator Argus X-12 kit																						√		√			√						√					√	√		√		√	√
Madagascar	General	169	107	62	11 X-STRs in-house	√										√				√							√	√	√	√	√	√		√
Malaysia	Malay	283	160	123	Investigator Argus X-12 kit																						√		√			√						√					√	√		√		√	√
Mexico	General	529	0	529	Decaplex-GHEP-ISFG						√											√					√	√	√			√		√	√
Mexico	General Amerindian, General Mestizo	641	0	641	Investigator Argus X-12 kit																						√		√			√						√					√	√		√		√	√
Mexico	General Mestizo	933	933	0	Investigator Argus X-12 kit																						√		√			√						√					√	√		√		√	√
Mexico	Western Mestizo	206	102	104	5 X-STRs in-house	√	√																						√		√
Morocco	Arab, Berber and Sahrawi	97	97	0	Investigator Argus X-12 kit																						√		√			√						√					√	√		√		√	√
Morocco	Casablanca	155	142	13	17 X-STRs in-house						√				√	√	√	√		√		√					√	√	√			√		√	√				√				√
Morocco	Marrakesh	100	50	50	11 X-STRs in-house	√										√				√							√	√	√	√	√	√		√
Morocco	North	246	246	0	Decaplex-GHEP-ISFG						√											√					√	√	√			√		√	√
Mozambique	General	112	112	0	10 X-STRs in-house	√					√											√					√		√		√	√		√
Nigeria	Igbo, Hausa, Yoruba	218	218	0	Decaplex-GHEP-ISFG						√											√					√	√	√			√		√	√
Pakistan	Baluchi, Pakhtun	500	250	250	9 X-STRs in-house	√					√																√		√	√		√
Pakistan	General	432	285	147	13 X-STRs in-house			√			√	√					√						√				√		√		√	√			√
Pakistan	General	302	302	0	5 X-STRs in-house	√					√						√					√								√
Pakistan	Punjabi	212	94	118	5 X-STRs in-house			√						√		√												√
Pakistan	Punjabi, Sindhi	712	450	262	11 X-STRs in-house	√					√	√															√		√	√		√			√
Peru	General	172	73	99	4 X-STRs in-house									√		√
Peru	Lima	282	141	141	Decaplex-GHEP-ISFG						√											√					√	√	√			√		√	√
Philippines	General	115	57	58	5 X-STRs in-house	√		√			√																				√
Philippines	Metropolitan Manila	143	143	0	Investigator Argus X-12 kit																						√		√			√						√					√	√		√		√	√
Poland	Central-Northern	311	152	159	15 X-STRs in-house	√														√							√	√	√	√	√	√		√			√	√						√				√	√
Poland	Northeastern	240	120	120	Mentype Argus X-UL																						√		√			√
Poland	Old Believers, Polish Tatars	420	280	140	Mentype Argus X-UL																						√		√			√
Portugal	Azores	207	110	97	Decaplex-GHEP-ISFG						√											√					√	√	√			√		√	√
Portugal	Gypsy	123	123	0	Decaplex-GHEP-ISFG						√											√					√	√	√			√		√	√
Portugal	Miranda do Douro	121	n/a	n/a	Investigator Argus X-12 kit																						√		√			√						√					√	√		√		√	√
Portugal	North	347	347	0	10 X-STRs in-house	√					√											√					√		√		√	√		√
Portugal	North	424	212	212	Decaplex-GHEP-ISFG						√											√					√	√	√			√		√	√
Portugal	North	219	118	101	2 X-STRs in-house																					√							√
Portugal	North	223	150	73	Investigator Argus X-12 kit																						√		√			√						√					√	√		√		√	√
Portugal	North	79	79	0	17 X-STRs in-house						√				√	√	√	√		√		√					√	√	√			√		√	√				√				√
Portugal	North, General	211	0	211	Investigator Argus X-12 QS Kit																						√		√			√						√					√	√		√		√	√
Portugal	Central	200	100	100	Decaplex-GHEP-ISFG						√											√					√	√	√			√		√	√
Serbia	Vojvodina	325	220	105	Investigator Argus X-12 kit																						√		√			√						√					√	√		√		√	√
Siberia	General	604	604	0	10 X-STRs in-house	√					√											√					√		√		√	√		√
Sierra Leona	Freetown	550	265	285	Microreader 19X ID System kit	√		√					√			√		√		√		√	√					√	√						√	√							√						√
Slovak	General	116	116	0	4 X-STRs in-house	√																							√		√
Slovenia	General	157	136	21	Investigator Argus X-12 kit																						√		√			√						√					√	√		√		√	√
Somalia	General	300	200	100	Mentype Argus X-8 kit																						√		√			√						√						√				√	√
Somalia	General	201	127	74	Investigator Argus X-12 kit																						√		√			√						√					√	√		√		√	√
Somalia	General	692	692	0	Investigator Argus X-12 kit																						√		√			√						√					√	√		√		√	√
Spain	Cantabria	150	87	63	Decaplex-GHEP-ISFG						√											√					√	√	√			√		√	√
Spain	Cantabria, Basque Country	391	n/a	n/a	5 X-STRs in-house	√																							√		√
Spain	Catalonia, Spanish Roma	231	176	55	Illumina ForenSeq Primer Mix A																						√		√			√						√								√			√
Spain	Pas Valley, Basque Country	218	97	121	Decaplex-GHEP-ISFG						√											√					√	√	√			√		√	√
Spain	Galicia	65	36	29	4 X-STRs in-house	√																							√		√
Spain	Galicia	186	93	93	Decaplex-GHEP-ISFG						√											√					√	√	√			√		√	√
Spain	General	1136	465	671	Decaplex-GHEP-ISFG						√											√					√	√	√			√		√	√
Spain	General	593	391	202	17 X-STRs in-house						√				√	√	√	√		√		√					√	√	√			√		√	√				√				√
Spain	General	101	65	36	17 X-STRs in-house						√				√	√	√	√		√		√					√	√	√			√		√	√				√				√
Spain	General	75	0	75	Investigator Argus X-12 QS Kit																						√		√			√						√					√	√		√		√	√
Spain	Murcia	172	n/a	n/a	Decaplex-GHEP-ISFG						√											√					√	√	√			√		√	√
Spain	Navarre	185	91	94	Decaplex-GHEP-ISFG						√											√					√	√	√			√		√	√
Spain	Northeast	192	192	0	Decaplex-GHEP-ISFG						√											√					√	√	√			√		√	√
Spain	Valencia	145	0	145	10 X-STRs in-house	√					√											√					√		√		√	√		√
Spain	Valencia, Balearic Islands (Majorca, Minorca, and Ibiza)	255	160	95	Investigator Argus X-12 kit																						√		√			√						√					√	√		√		√	√
Spain	Zamora	202	n/a	n/a	Investigator Argus X-12 kit																						√		√			√						√					√	√		√		√	√
Sweden	General	824	718	106	Mentype Argus X-8 kit																						√		√			√						√						√				√	√
Sweden	General	652	652	0	Investigator Argus X-12 kit																						√		√			√		√				√					√	√		√		√	√
Taiwan	General	273-450	181-315	92-135	6 X-STRs in-house	√					√																√				√		√				√
Taiwan	General	1037	415	622	13 X-STRs in-house	√					√									√		√					√		√	√	√	√		√	√
Taiwan	General	514	327	187	Investigator Argus X-12 kit																						√		√			√						√					√	√		√		√	√
Taiwan	General	119	50	69	ForenSeq DNA Signature Prep Kit																						√		√			√						√								√			√
Taiwan	Han	221	113	108	13 X-STRs in-house	√					√									√		√					√		√	√	√	√		√	√
Thailand	Central	391	282	109	Investigator Argus X-12 kit																						√		√			√		√				√					√	√		√		√	√
Thailand	General	157	116	41	4X-STRs in-house	√		√																							√
Thailand	General	138	138	0	17 X-STRs in-house						√				√	√	√	√		√		√					√	√	√			√		√	√				√				√
Tunisia	Nabeul	139	26	113	17 X-STRs in-house						√				√	√	√	√		√		√					√	√	√			√		√	√				√				√
Turkey	General	227	175	52	11 X-STRs in-house	√										√				√							√	√	√	√	√	√		√
Turkey	General	61	61	0	Investigator Argus X-12 kit																						√		√			√						√					√	√		√		√	√
Turkey	General	191	100	91	Investigator Argus X-12 kit																						√		√			√						√					√	√		√		√	√
Uganda	Nilotes	51	51	0	10 X-STRs in-house	√					√											√					√		√		√	√		√
Uganda	Nilotes	255	117	138	Decaplex-GHEP-ISFG						√											√					√	√	√			√		√	√
United Arab Emirates	Dubai	501	501	0	Investigator Argus X-12 QS Kit																						√		√			√						√					√	√		√		√	√
United States	African Americans, Asians, Caucasians, Hispanics	1363	621	742	15 X-STRs in-house	√					√		√					√								√	√		√	√		√			√
United States	African Americans, Asians, Hispanics	377	377	0	10 X-STRs in-house	√					√											√					√		√		√	√		√
United States	African Americans, Caucasians, Hispanics	1146	423	723	15 X-STRs in-house	√					√		√					√								√	√		√	√		√			√
United States	African Americans, Caucasians, Hispanics, East Asians	1267	n/a	n/a	ForenSeq DNA Signature Prep Kit																						√		√			√						√								√			√
United States	Basque descendent, Basque admixed	189	79	110	Decaplex-GHEP-ISFG						√											√					√	√	√			√		√	√
United States	Yavapai	98	n/a	n/a	ForenSeq DNA Signature Prep Kit																						√		√			√						√								√			√
[truncated: 42 more columns]
